# Supplementary material for: Metabolic Dysfunction-Associated Fatty Liver Disease Is Associated with the Risk of Incident Cardiovascular Disease: A Prospective Cohort Study in Xinjiang
Source: Nutrients. 2022 Jun 7;14(12):2361. doi: 10.3390/nu14122361 (PMC9231197; doi:10.3390/nu14122361)
Supplement: Supplementary file 1 [file nutrients-14-02361-s001.zip]

Archive with 1 entries (1 files):
- nutrients-1701716-supplementary.pdf
